# Supplementary material for: Nanoemulsion of Lavandula angustifolia Essential Oil/Gold Nanoparticles: Antibacterial Effect against Multidrug-Resistant Wound-Causing Bacteria
Source: Molecules. 2023 Oct 9;28(19):6988. doi: 10.3390/molecules28196988 (PMC10574385; doi:10.3390/molecules28196988)
Supplement: Supplementary file 1 [file molecules-28-06988-s001.zip]

Archive with 1 entries (1 files):
- molecules-2635330-supplementary.pdf
